# Supplementary material for: Electrospun Magnetic Ionic Liquid Based Electroactive Materials for Tissue Engineering Applications
Source: Nanomaterials (Basel). 2022 Sep 4;12(17):3072. doi: 10.3390/nano12173072 (PMC9459776; doi:10.3390/nano12173072)
Supplement: Supplementary file 1 [file nanomaterials-12-03072-s001.zip]

Archive with 1 entries (1 files):
- nanomaterials-1861274-supplementary.pdf
